# Supplementary material for: Silencing of the ER and Integrative Stress Responses in the Liver of Mice with Error-Prone Translation
Source: Cells. 2021 Oct 23;10(11):2856. doi: 10.3390/cells10112856 (PMC8616113; doi:10.3390/cells10112856)
Supplement: Supplementary file 1 [file cells-10-02856-s001.zip]

Archive with 1 entries (1 files):
- cells-1395302-supplementary final .pdf
